# Supplementary material for: Survey on Psychological Well-Being and Quality of Life in Visually Impaired Individuals: Dancesport vs. Other Sound Input-Based Sports
Source: Int J Environ Res Public Health. 2022 Apr 7;19(8):4438. doi: 10.3390/ijerph19084438 (PMC9024582; doi:10.3390/ijerph19084438)
Supplement: Supplementary file 1 [file ijerph-19-04438-s001.zip]

Archive with 1 entries (1 files):
- ijerph-1665329-supplementary.pdf
